# Supplementary material for: Multiplex Editing of OsMads26, OsBsr-d1, OsELF3-2 and OsERF922 with CRISPR/Cas9 Confers Enhanced Resistance to Pathogens and Abiotic Stresses and Boosts Grain Yield in Rice (Oryza sativa)
Source: Int J Mol Sci. 2026 Jan 13;27(2):781. doi: 10.3390/ijms27020781 (PMC12840674; doi:10.3390/ijms27020781)
Supplement: Supplementary file 1 [file ijms-27-00781-s001.zip]

Archive with 1 entries (1 files):
- ijms-4074478-supplementary.pdf
